# Supplementary material for: Automatic uncovering of patient primary concerns in portal messages using a fusion framework of pretrained language models
Source: J Am Med Inform Assoc. 2024 Jun 27;31(8):1714–24. doi: 10.1093/jamia/ocae144 (PMC11258404; doi:10.1093/jamia/ocae144)
Supplement: ocae144_Supplementary_Data [file ocae144_supplementary_data.zip]

Archive with 7 entries (6 files):
- ocae144_Supplementary_Data/
- ocae144_Supplementary_Data/Calculation_bert_stat_label.csv
- ocae144_Supplementary_Data/Calculation_bert_stat_model.csv
- ocae144_Supplementary_Data/Calculation_fusion_stat_label.csv
- ocae144_Supplementary_Data/Calculation_fusion_stat_model.csv
- ocae144_Supplementary_Data/Calculation_trad_stat_label.csv
- ocae144_Supplementary_Data/Calculation_trad_stat_model.csv
