# Supplementary material for: Automatic uncovering of patient primary concerns in portal messages using a fusion framework of pretrained language models
Source: J Am Med Inform Assoc. 2024 Jun 27;31(8):1714–24. doi: 10.1093/jamia/ocae144 (PMC11258404; doi:10.1093/jamia/ocae144)
Supplement: ocae144_Supplementary_Data [file ocae144_supplementary_data.zip › ocae144_Supplementary_Data/Calculation_bert_stat_label.csv]

Model	Strategy	Label	Pre_mean	Pre_std	Pre_CI_low	Pre_CI_high	Rec_mean	Rec_std	Rec_CI_low	Rec_CI_high	F1_mean	F1_std	F1_CI_low	F1_CI_high
ALBERT	Balanced Weight	A	85.70	3.62	78.29	93.11	82.90	6.35	69.92	95.88	83.97	3.22	77.38	90.56
ALBERT	Focal Loss	A	80.43	22.35	34.72	126.15	73.30	21.47	29.39	117.21	76.07	21.18	32.75	119.38
ALBERT	None	A	80.97	7.91	64.80	97.14	87.50	4.52	78.26	96.74	83.60	4.60	74.20	93.00
ALBERT	Oversampling	A	80.27	17.48	44.52	116.01	80.30	17.90	43.69	116.91	79.33	16.15	46.30	112.37
ALBERT	Balanced Weight	L	60.47	10.36	39.27	81.66	65.27	14.07	36.49	94.04	61.67	8.58	44.11	79.22
ALBERT	Focal Loss	L	52.67	14.35	23.32	82.02	70.17	14.03	41.46	98.87	57.50	9.94	37.17	77.83
ALBERT	None	L	65.93	16.58	32.02	99.85	54.90	19.81	14.39	95.41	57.83	16.57	23.95	91.72
ALBERT	Oversampling	L	58.50	17.19	23.34	93.66	59.40	17.92	22.76	96.04	57.03	15.06	26.24	87.83
ALBERT	Balanced Weight	P	62.37	8.92	44.13	80.60	67.10	14.29	37.87	96.33	63.43	7.53	48.03	78.84
ALBERT	Focal Loss	P	50.27	16.99	15.51	85.02	68.63	20.38	26.96	110.31	56.73	16.29	23.41	90.06
ALBERT	None	P	65.17	15.34	33.80	96.53	57.13	16.72	22.94	91.33	59.90	14.62	29.99	89.81
ALBERT	Oversampling	P	59.63	20.51	17.69	101.57	57.67	18.72	19.39	95.95	57.43	17.70	21.22	93.64
ALBERT	Balanced Weight	U	66.20	7.48	50.91	81.49	61.30	9.55	41.78	80.82	63.23	6.27	50.41	76.05
ALBERT	Focal Loss	U	62.10	22.46	16.16	108.04	48.33	19.62	8.21	88.46	53.23	19.32	13.73	92.74
ALBERT	None	U	63.27	13.90	34.85	91.69	63.53	15.92	30.97	96.10	62.70	13.06	35.98	89.42
ALBERT	Oversampling	U	59.90	12.61	34.11	85.69	58.53	19.27	19.13	97.94	58.00	17.17	22.89	93.11
BERT	Balanced Weight	A	83.73	3.85	75.86	91.61	85.77	4.14	77.30	94.24	84.63	1.85	80.86	88.41
BERT	Focal Loss	A	85.20	3.96	77.10	93.30	82.13	4.82	72.28	91.99	83.33	2.34	78.55	88.12
BERT	None	A	82.67	3.74	75.03	90.31	86.63	3.46	79.56	93.71	84.60	1.96	80.60	88.60
BERT	Oversampling	A	83.07	3.76	75.38	90.76	85.20	3.84	77.35	93.05	84.00	1.80	80.32	87.68
BERT	Balanced Weight	L	64.53	6.74	50.76	78.31	61.67	9.67	41.89	81.44	62.57	5.99	50.32	74.81
BERT	Focal Loss	L	59.17	9.61	39.50	78.83	65.77	11.94	41.34	90.20	61.43	8.17	44.72	78.15
BERT	None	L	66.03	8.43	48.79	83.27	57.07	13.90	28.65	85.49	60.37	9.42	41.10	79.63
BERT	Oversampling	L	63.93	8.93	45.66	82.20	61.93	11.12	39.18	84.68	62.23	7.62	46.64	77.82
BERT	Balanced Weight	P	63.80	8.97	45.46	82.14	65.00	10.10	44.34	85.66	63.77	7.47	48.49	79.04
BERT	Focal Loss	P	59.77	8.14	43.11	76.42	71.47	10.33	50.34	92.60	64.57	6.23	51.81	77.32
BERT	None	P	63.77	7.68	48.06	79.48	65.63	9.03	47.17	84.10	64.37	6.79	50.48	78.25
BERT	Oversampling	P	63.07	8.96	44.75	81.38	66.03	10.44	44.68	87.39	63.90	7.13	49.32	78.48
BERT	Balanced Weight	U	66.53	4.18	57.98	75.09	63.50	6.07	51.09	75.91	64.77	3.61	57.39	72.14
BERT	Focal Loss	U	67.27	4.27	58.54	75.99	58.87	10.77	36.83	80.90	62.27	7.26	47.41	77.12
BERT	None	U	67.10	6.55	53.70	80.50	64.17	7.73	48.35	79.98	65.17	4.44	56.08	74.25
BERT	Oversampling	U	67.77	5.53	56.45	79.08	62.70	6.88	48.62	76.78	64.77	4.27	56.03	73.50
BERTweet	Balanced Weight	A	84.03	4.89	74.04	94.03	83.97	14.85	53.59	114.35	82.53	12.52	56.93	108.13
BERTweet	Focal Loss	A	85.17	3.97	77.04	93.30	84.80	4.12	76.37	93.23	84.63	1.63	81.30	87.97
BERTweet	None	A	83.43	3.50	76.27	90.59	86.90	4.35	78.00	95.80	85.00	1.66	81.60	88.40
BERTweet	Oversampling	A	83.83	3.82	76.03	91.64	85.10	3.45	78.05	92.15	84.23	1.59	80.98	87.49
BERTweet	Balanced Weight	L	62.83	14.74	32.68	92.98	63.93	16.52	30.15	97.72	62.83	14.03	34.14	91.52
BERTweet	Focal Loss	L	62.33	8.41	45.13	79.54	68.20	12.75	42.13	94.27	64.33	7.40	49.20	79.47
BERTweet	None	L	65.33	9.02	46.88	83.79	66.17	13.09	39.40	92.94	64.83	7.90	48.67	80.99
BERTweet	Oversampling	L	64.37	7.51	49.00	79.73	65.33	11.78	41.24	89.43	64.30	7.76	48.43	80.17
BERTweet	Balanced Weight	P	58.97	14.16	30.01	87.92	67.77	16.06	34.92	100.62	62.53	13.79	34.33	90.74
BERTweet	Focal Loss	P	60.73	5.47	49.54	71.92	72.80	11.66	48.95	96.65	65.57	5.59	54.14	76.99
BERTweet	None	P	63.70	9.73	43.80	83.60	70.03	11.13	47.26	92.80	65.63	6.97	51.38	79.89
BERTweet	Oversampling	P	61.83	5.32	50.94	72.72	66.53	10.39	45.28	87.79	63.83	6.69	50.16	77.51
BERTweet	Balanced Weight	U	71.03	10.08	50.42	91.64	61.33	10.47	39.91	82.75	64.70	6.41	51.59	77.81
BERTweet	Focal Loss	U	71.67	5.94	59.51	83.82	60.77	8.99	42.37	79.16	65.30	5.93	53.18	77.42
BERTweet	None	U	70.77	5.94	58.62	82.92	60.47	11.16	37.64	83.29	64.30	6.74	50.51	78.09
BERTweet	Oversampling	U	68.60	3.67	61.09	76.11	63.73	8.27	46.83	80.64	65.83	5.02	55.56	76.11
BioBERT	Balanced Weight	A	84.37	3.47	77.27	91.46	84.37	3.95	76.28	92.45	84.10	1.99	80.03	88.17
BioBERT	Focal Loss	A	85.53	3.73	77.90	93.16	81.47	6.04	69.10	93.83	83.17	2.44	78.18	88.15
BioBERT	None	A	82.33	3.83	74.51	90.16	86.80	3.21	80.24	93.36	84.37	1.65	80.99	87.74
BioBERT	Oversampling	A	83.13	3.15	76.69	89.57	85.03	4.33	76.17	93.90	83.77	1.76	80.18	87.36
BioBERT	Balanced Weight	L	63.73	6.21	51.02	76.44	62.40	10.23	41.48	83.32	62.63	6.29	49.76	75.51
BioBERT	Focal Loss	L	58.40	8.68	40.65	76.15	66.87	13.67	38.92	94.82	61.33	8.51	43.93	78.74
BioBERT	None	L	64.93	7.74	49.10	80.77	59.77	13.17	32.82	86.71	61.47	8.54	43.99	78.94
BioBERT	Oversampling	L	63.20	7.23	48.41	77.99	60.33	10.25	39.36	81.30	61.20	7.54	45.78	76.62
BioBERT	Balanced Weight	P	63.63	9.29	44.63	82.63	65.50	11.51	41.96	89.04	63.93	8.81	45.92	81.95
BioBERT	Focal Loss	P	58.73	7.00	44.42	73.04	70.10	11.25	47.09	93.11	63.57	6.86	49.54	77.59
BioBERT	None	P	64.67	10.56	43.07	86.26	61.23	10.13	40.52	81.95	62.37	8.69	44.60	80.14
BioBERT	Oversampling	P	64.13	8.89	45.95	82.32	62.37	11.15	39.56	85.17	62.67	8.71	44.85	80.48
BioBERT	Balanced Weight	U	67.30	5.22	56.62	77.98	65.70	6.68	52.05	79.35	66.23	3.86	58.35	74.12
BioBERT	Focal Loss	U	67.20	5.00	56.98	77.42	59.17	7.36	44.11	74.23	62.57	4.34	53.70	71.44
BioBERT	None	U	67.13	4.43	58.07	76.20	64.30	6.22	51.59	77.01	65.43	3.24	58.80	72.07
BioBERT	Oversampling	U	65.77	4.83	55.90	75.64	64.43	6.17	51.81	77.06	64.87	3.14	58.45	71.28
BioClinicalBERT	Balanced Weight	A	84.07	3.59	76.72	91.41	83.00	5.21	72.35	93.65	83.23	2.46	78.20	88.26
BioClinicalBERT	Focal Loss	A	83.93	3.46	76.85	91.02	82.60	6.05	70.22	94.98	83.00	2.80	77.27	88.73
BioClinicalBERT	None	A	82.60	3.72	74.99	90.21	86.00	4.25	77.31	94.69	84.03	1.87	80.22	87.85
BioClinicalBERT	Oversampling	A	82.83	3.87	74.92	90.75	85.43	4.02	77.21	93.66	83.93	1.64	80.58	87.28
BioClinicalBERT	Balanced Weight	L	63.43	10.38	42.21	84.66	61.60	12.18	36.69	86.51	61.87	8.94	43.59	80.14
BioClinicalBERT	Focal Loss	L	64.10	9.70	44.27	83.93	62.83	10.70	40.96	84.71	63.03	8.71	45.22	80.84
BioClinicalBERT	None	L	65.93	10.40	44.67	87.19	59.53	12.96	33.04	86.03	61.90	9.68	42.11	81.69
BioClinicalBERT	Oversampling	L	66.30	9.33	47.22	85.38	57.37	10.09	36.73	78.00	61.00	8.13	44.38	77.62
BioClinicalBERT	Balanced Weight	P	61.40	7.55	45.97	76.83	67.90	13.12	41.08	94.72	63.60	7.47	48.32	78.88
BioClinicalBERT	Focal Loss	P	59.27	8.55	41.79	76.74	73.93	9.57	54.36	93.51	65.27	6.36	52.27	78.27
BioClinicalBERT	None	P	63.83	7.99	47.50	80.17	64.10	13.56	36.36	91.84	63.27	9.22	44.40	82.13
BioClinicalBERT	Oversampling	P	63.93	8.32	46.92	80.94	63.73	8.90	45.53	81.94	63.47	6.86	49.44	77.49
BioClinicalBERT	Balanced Weight	U	65.27	5.90	53.20	77.34	62.23	7.17	47.57	76.90	63.30	4.31	54.49	72.11
BioClinicalBERT	Focal Loss	U	67.30	5.07	56.94	77.66	60.10	7.14	45.50	74.70	63.17	4.11	54.76	71.58
BioClinicalBERT	None	U	65.10	5.56	53.73	76.47	62.63	7.16	47.99	77.28	63.60	4.74	53.91	73.29
BioClinicalBERT	Oversampling	U	64.03	5.84	52.09	75.98	63.70	5.79	51.86	75.54	63.60	4.00	55.43	71.77
PubmedBERT	Balanced Weight	A	84.97	3.66	77.48	92.46	82.97	4.80	73.16	92.77	83.70	2.35	78.89	88.51
PubmedBERT	Focal Loss	A	85.17	2.94	79.16	91.17	82.20	6.19	69.54	94.86	83.43	3.08	77.13	89.74
PubmedBERT	None	A	82.73	3.42	75.73	89.73	85.30	6.57	71.86	98.74	83.63	3.17	77.15	90.11
PubmedBERT	Oversampling	A	82.80	3.45	75.75	89.85	85.13	4.22	76.51	93.76	83.70	1.82	79.97	87.43
PubmedBERT	Balanced Weight	L	60.00	7.25	45.16	74.84	65.60	12.14	40.76	90.44	61.87	6.21	49.17	74.56
PubmedBERT	Focal Loss	L	55.33	7.02	40.97	69.70	68.20	12.81	42.01	94.39	60.37	6.99	46.07	74.66
PubmedBERT	None	L	63.20	9.96	42.83	83.57	60.13	15.42	28.60	91.67	60.67	11.58	36.98	84.36
PubmedBERT	Oversampling	L	62.70	7.82	46.70	78.70	64.47	13.35	37.16	91.77	62.87	7.86	46.80	78.93
PubmedBERT	Balanced Weight	P	61.63	7.28	46.73	76.53	70.13	11.17	47.29	92.98	65.23	7.41	50.07	80.39
PubmedBERT	Focal Loss	P	60.27	7.72	44.48	76.05	74.57	11.22	51.62	97.51	66.07	6.98	51.79	80.35
PubmedBERT	None	P	67.33	10.10	46.68	87.99	63.60	11.68	39.70	87.50	64.63	8.70	46.84	82.43
PubmedBERT	Oversampling	P	63.60	8.66	45.90	81.30	65.43	9.58	45.83	85.03	64.07	7.44	48.85	79.29
PubmedBERT	Balanced Weight	U	67.27	5.91	55.17	79.36	60.60	8.36	43.49	77.71	63.43	5.02	53.16	73.70
PubmedBERT	Focal Loss	U	69.03	7.10	54.52	83.55	54.80	7.60	39.25	70.35	60.43	4.60	51.03	69.84
PubmedBERT	None	U	66.40	8.11	49.81	82.99	64.17	6.87	50.12	78.21	64.67	3.96	56.57	72.76
PubmedBERT	Oversampling	U	68.50	5.37	57.52	79.48	61.87	7.79	45.94	77.80	64.47	4.67	54.91	74.03
RedditBERT	Balanced Weight	A	84.50	3.10	78.15	90.85	84.47	4.01	76.26	92.68	84.33	1.92	80.41	88.26
RedditBERT	Focal Loss	A	84.57	2.94	78.55	90.59	82.20	5.01	71.96	92.44	83.13	2.19	78.65	87.62
RedditBERT	None	A	83.63	3.25	76.98	90.29	85.97	3.51	78.79	93.14	84.60	1.38	81.78	87.42
RedditBERT	Oversampling	A	83.47	3.09	77.14	89.79	84.77	3.48	77.65	91.89	83.90	1.67	80.49	87.31
RedditBERT	Balanced Weight	L	62.23	6.63	48.68	75.79	61.83	11.23	38.86	84.81	61.53	7.56	46.07	77.00
RedditBERT	Focal Loss	L	61.73	6.23	48.99	74.48	64.57	12.02	39.97	89.16	62.53	6.66	48.91	76.16
RedditBERT	None	L	65.30	8.93	47.04	83.56	59.73	9.83	39.63	79.84	61.57	6.44	48.39	74.74
RedditBERT	Oversampling	L	65.83	10.06	45.27	86.40	60.73	11.35	37.52	83.95	62.87	9.27	43.90	81.83
RedditBERT	Balanced Weight	P	62.97	9.94	42.63	83.30	69.43	10.83	47.29	91.58	65.27	7.43	50.07	80.47
RedditBERT	Focal Loss	P	59.57	6.94	45.37	73.76	69.57	10.39	48.32	90.81	63.77	5.96	51.58	75.95
RedditBERT	None	P	64.57	8.50	47.19	81.94	66.20	11.74	42.18	90.22	64.57	6.20	51.89	77.24
RedditBERT	Oversampling	P	63.87	8.08	47.33	80.40	66.23	10.44	44.87	87.59	64.53	7.45	49.29	79.78
RedditBERT	Balanced Weight	U	67.27	5.19	56.66	77.87	62.43	6.70	48.73	76.13	64.47	4.05	56.19	72.75
RedditBERT	Focal Loss	U	66.97	6.34	53.99	79.94	61.73	6.78	47.86	75.60	63.83	4.19	55.26	72.41
RedditBERT	None	U	66.77	4.00	58.59	74.94	64.17	8.23	47.34	80.99	65.17	4.59	55.79	74.55
RedditBERT	Oversampling	U	67.23	3.70	59.66	74.80	66.07	7.40	50.92	81.21	66.33	4.54	57.06	75.61
RoBERTa	Balanced Weight	A	85.27	2.74	79.66	90.87	85.87	3.32	79.08	92.65	85.40	1.19	82.96	87.84
RoBERTa	Focal Loss	A	85.27	3.96	77.18	93.36	83.60	4.36	74.68	92.52	84.13	1.74	80.58	87.69
RoBERTa	None	A	82.23	3.88	74.29	90.18	88.33	3.82	80.53	96.14	85.00	1.80	81.32	88.68
RoBERTa	Oversampling	A	83.87	3.63	76.45	91.28	86.50	3.47	79.40	93.60	85.03	2.01	80.93	89.14
RoBERTa	Balanced Weight	L	66.43	11.21	43.51	89.36	64.73	11.64	40.93	88.54	64.83	8.60	47.25	82.42
RoBERTa	Focal Loss	L	60.80	9.29	41.81	79.79	68.17	12.20	43.21	93.12	63.43	7.54	48.01	78.86
RoBERTa	None	L	67.03	8.17	50.32	83.75	62.77	14.58	32.96	92.58	64.07	9.39	44.86	83.27
RoBERTa	Oversampling	L	64.03	8.97	45.70	82.37	63.20	13.04	36.52	89.88	63.03	9.64	43.32	82.75
RoBERTa	Balanced Weight	P	64.53	9.82	44.45	84.62	72.87	10.40	51.60	94.13	67.60	7.21	52.85	82.35
RoBERTa	Focal Loss	P	59.80	10.39	38.55	81.05	75.97	11.59	52.26	99.67	66.07	7.73	50.25	81.88
RoBERTa	None	P	66.40	8.39	49.24	83.56	66.60	12.83	40.37	92.83	65.63	7.66	49.96	81.31
RoBERTa	Oversampling	P	65.83	7.22	51.07	80.59	66.90	9.48	47.52	86.28	65.97	6.62	52.43	79.51
RoBERTa	Balanced Weight	U	69.73	5.03	59.44	80.02	63.27	9.47	43.90	82.63	65.90	5.60	54.45	77.35
RoBERTa	Focal Loss	U	70.77	5.54	59.44	82.09	56.83	10.03	36.32	77.34	62.57	7.29	47.67	77.47
RoBERTa	None	U	69.87	5.78	58.04	81.69	62.07	8.84	43.98	80.15	65.33	5.15	54.80	75.86
RoBERTa	Oversampling	U	68.33	6.73	54.57	82.09	63.50	9.10	44.89	82.11	65.40	5.76	53.61	77.19
TWHinBERT	Balanced Weight	A	82.97	4.14	74.50	91.43	83.67	5.34	72.75	94.59	82.93	2.15	78.54	87.33
TWHinBERT	Focal Loss	A	84.67	4.49	75.48	93.85	79.90	7.43	64.70	95.10	81.87	3.55	74.61	89.13
TWHinBERT	None	A	82.53	2.81	76.78	88.29	84.93	3.58	77.61	92.26	83.63	1.10	81.39	85.88
TWHinBERT	Oversampling	A	82.63	3.51	75.46	89.81	83.90	4.16	75.38	92.42	83.17	2.02	79.04	87.30
TWHinBERT	Balanced Weight	L	63.13	8.48	45.80	80.47	59.33	15.35	27.94	90.72	60.33	10.99	37.85	82.82
TWHinBERT	Focal Loss	L	57.60	8.34	40.53	74.67	65.40	13.56	37.66	93.14	60.50	8.07	44.00	77.00
TWHinBERT	None	L	62.63	9.80	42.58	82.68	58.27	12.90	31.88	84.65	59.50	9.43	40.22	78.78
TWHinBERT	Oversampling	L	61.63	9.16	42.90	80.37	61.17	13.05	34.48	87.86	60.33	7.63	44.73	75.94
TWHinBERT	Balanced Weight	P	58.23	10.54	36.68	79.78	68.97	13.66	41.03	96.90	62.50	10.52	40.98	84.02
TWHinBERT	Focal Loss	P	54.03	9.35	34.91	73.16	72.37	13.27	45.22	99.51	60.70	7.88	44.59	76.81
TWHinBERT	None	P	63.13	9.12	44.48	81.78	64.33	11.39	41.04	87.62	63.17	8.31	46.17	80.16
TWHinBERT	Oversampling	P	62.97	9.15	44.26	81.68	64.13	11.83	39.93	88.34	63.13	9.10	44.53	81.74
TWHinBERT	Balanced Weight	U	67.60	7.23	52.82	82.38	61.10	12.18	36.20	86.00	63.40	8.62	45.76	81.04
TWHinBERT	Focal Loss	U	68.50	6.16	55.91	81.09	55.47	11.04	32.90	78.04	60.57	7.24	45.75	75.38
TWHinBERT	None	U	64.87	6.51	51.56	78.17	62.30	7.51	46.94	77.66	63.37	5.60	51.90	74.83
TWHinBERT	Oversampling	U	66.07	7.18	51.39	80.75	62.17	7.16	47.53	76.81	63.63	4.21	55.01	72.25
