# Supplementary material for: Automatic uncovering of patient primary concerns in portal messages using a fusion framework of pretrained language models
Source: J Am Med Inform Assoc. 2024 Jun 27;31(8):1714–24. doi: 10.1093/jamia/ocae144 (PMC11258404; doi:10.1093/jamia/ocae144)
Supplement: ocae144_Supplementary_Data [file ocae144_supplementary_data.zip › ocae144_Supplementary_Data/Calculation_bert_stat_model.csv]

Model	Strategy	Acc_mean	Acc_std	Acc_CI_low	Acc_CI_high	Pre_mean	Pre_std	Pre_CI_low	Pre_CI_high	Rec_mean	Rec_std	Rec_CI_low	Rec_CI_high	F1_mean	F1_std	F1_CI_low	F1_CI_high
ALBERT	Balanced Weight	72.13	3.86	64.24	80.02	68.68	4.30	59.89	77.47	69.14	4.28	60.39	77.89	68.08	4.25	59.39	76.76
ALBERT	Focal Loss	65.10	14.36	35.73	94.47	61.37	16.63	27.36	95.38	65.11	11.22	42.15	88.06	60.88	15.31	29.56	92.21
ALBERT	None	72.03	6.39	58.97	85.10	68.83	11.67	44.97	92.70	65.77	9.33	46.68	84.85	66.01	10.89	43.74	88.28
ALBERT	Oversampling	68.07	12.67	42.16	93.98	64.58	14.93	34.03	95.12	63.98	11.58	40.29	87.66	62.95	15.22	31.83	94.07
BERT	Balanced Weight	73.17	1.88	69.33	77.01	69.65	2.22	65.10	74.20	68.98	2.72	63.42	74.55	68.93	2.27	64.29	73.58
BERT	Focal Loss	71.80	3.01	65.64	77.96	67.85	2.95	61.81	73.89	69.56	3.66	62.08	77.04	67.90	3.54	60.65	75.15
BERT	None	73.30	2.39	68.40	78.20	69.89	2.88	63.99	75.79	68.38	3.67	60.87	75.88	68.62	3.25	61.99	75.26
BERT	Oversampling	72.87	2.08	68.61	77.12	69.46	2.94	63.45	75.47	68.97	2.96	62.91	75.02	68.72	2.72	63.16	74.29
BERTweet	Balanced Weight	72.60	8.48	55.27	89.93	69.22	8.00	52.86	85.57	69.25	8.77	51.32	87.18	68.15	10.63	46.40	89.90
BERTweet	Focal Loss	73.33	3.68	65.81	80.86	69.97	3.36	63.11	76.84	71.64	3.56	64.37	78.92	69.96	3.32	63.17	76.74
BERTweet	None	74.80	3.18	68.30	81.30	70.81	4.20	62.22	79.39	70.89	3.92	62.87	78.91	69.94	3.99	61.77	78.11
BERTweet	Oversampling	73.90	2.55	68.68	79.12	69.66	2.79	63.96	75.36	70.17	3.62	62.78	77.57	69.55	3.11	63.19	75.91
BioBERT	Balanced Weight	73.50	2.30	68.79	78.21	69.76	3.34	62.93	76.59	69.49	3.18	62.98	76.00	69.22	3.11	62.87	75.58
BioBERT	Focal Loss	71.53	2.57	66.28	76.79	67.47	2.62	62.10	72.83	69.40	3.07	63.13	75.67	67.66	2.88	61.77	73.55
BioBERT	None	73.17	2.31	68.45	77.88	69.77	3.46	62.70	76.83	68.03	3.76	60.34	75.71	68.41	3.36	61.54	75.28
BioBERT	Oversampling	72.67	2.07	68.43	76.91	69.06	2.71	63.52	74.60	68.04	3.28	61.33	74.75	68.12	2.95	62.08	74.17
BioClinicalBERT	Balanced Weight	72.13	3.10	65.78	78.48	68.54	3.60	61.19	75.90	68.68	3.76	61.00	76.37	68.00	3.34	61.17	74.83
BioClinicalBERT	Focal Loss	72.30	2.89	66.39	78.21	68.65	3.36	61.78	75.52	69.87	2.99	63.75	75.99	68.62	3.07	62.34	74.89
BioClinicalBERT	None	72.80	2.93	66.81	78.79	69.37	4.05	61.08	77.65	68.07	4.28	59.31	76.82	68.20	4.08	59.85	76.55
BioClinicalBERT	Oversampling	72.43	2.69	66.94	77.93	69.28	3.32	62.48	76.07	67.56	3.46	60.48	74.64	68.00	3.23	61.39	74.61
PubmedBERT	Balanced Weight	72.43	2.88	66.53	78.33	68.47	3.38	61.55	75.39	69.83	3.57	62.53	77.12	68.56	3.37	61.66	75.46
PubmedBERT	Focal Loss	71.37	3.06	65.11	77.62	67.45	3.05	61.21	73.69	69.94	3.31	63.17	76.71	67.58	3.25	60.94	74.21
PubmedBERT	None	72.87	3.89	64.90	80.83	69.92	4.64	60.43	79.40	68.30	5.53	56.99	79.61	68.40	5.10	57.96	78.84
PubmedBERT	Oversampling	72.97	2.40	68.06	77.87	69.40	3.11	63.03	75.77	69.22	3.38	62.30	76.15	68.78	3.08	62.47	75.08
RedditBERT	Balanced Weight	73.07	2.74	67.46	78.67	69.24	3.24	62.62	75.87	69.54	3.13	63.14	75.94	68.90	3.18	62.40	75.40
RedditBERT	Focal Loss	72.17	2.15	67.77	76.57	68.21	2.43	63.23	73.18	69.52	3.17	63.03	76.00	68.32	2.41	63.38	73.25
RedditBERT	None	73.33	1.84	69.56	77.11	70.07	2.75	64.45	75.69	69.02	2.90	63.09	74.94	68.97	2.41	64.05	73.90
RedditBERT	Oversampling	73.60	2.55	68.38	78.82	70.10	3.58	62.78	77.42	69.45	3.48	62.34	76.56	69.41	3.44	62.37	76.45
RoBERTa	Balanced Weight	74.70	2.63	69.32	80.08	71.49	3.66	64.01	78.98	71.68	3.69	64.13	79.23	70.93	3.54	63.70	78.17
RoBERTa	Focal Loss	72.73	3.25	66.09	79.38	69.16	3.76	61.46	76.85	71.14	3.90	63.17	79.11	69.05	3.94	60.99	77.11
RoBERTa	None	74.27	2.42	69.32	79.22	71.38	3.45	64.32	78.44	69.94	3.58	62.63	77.26	70.01	3.15	63.57	76.45
RoBERTa	Oversampling	74.03	2.98	67.95	80.12	70.52	3.77	62.81	78.22	70.03	4.19	61.46	78.59	69.86	3.99	61.70	78.02
TWHinBERT	Balanced Weight	71.87	3.75	64.20	79.53	67.98	5.00	57.76	78.21	68.27	5.32	57.39	79.14	67.29	5.46	56.12	78.46
TWHinBERT	Focal Loss	69.67	4.24	61.00	78.33	66.20	4.19	57.63	74.77	68.28	4.33	59.43	77.13	65.91	4.64	56.43	75.39
TWHinBERT	None	72.33	2.89	66.42	78.25	68.29	4.18	59.75	76.83	67.46	3.78	59.72	75.20	67.42	3.71	59.82	75.01
TWHinBERT	Oversampling	71.87	2.64	66.48	77.26	68.33	3.29	61.60	75.05	67.84	3.66	60.36	75.33	67.57	3.31	60.80	74.33
