# Supplementary material for: Automatic uncovering of patient primary concerns in portal messages using a fusion framework of pretrained language models
Source: J Am Med Inform Assoc. 2024 Jun 27;31(8):1714–24. doi: 10.1093/jamia/ocae144 (PMC11258404; doi:10.1093/jamia/ocae144)
Supplement: ocae144_Supplementary_Data [file ocae144_supplementary_data.zip › ocae144_Supplementary_Data/Calculation_fusion_stat_label.csv]

Model	Label	Pre_mean	Pre_std	Pre_CI_low	Pre_CI_high	Rec_mean	Rec_std	Rec_CI_low	Rec_CI_high	F1_mean	F1_std	F1_CI_low	F1_CI_high
2BERT(d,s)+CNN	A	86.14	4.20	77.55	94.74	86.82	4.42	77.79	95.86	86.18	1.73	82.63	89.73
2BERT(d,s)+CNN	L	65.22	8.73	47.37	83.06	63.08	9.54	43.56	82.60	63.76	7.67	48.08	79.44
2BERT(d,s)+CNN	P	66.68	7.85	50.62	82.74	66.71	10.14	45.98	87.45	66.24	7.37	51.16	81.31
2BERT(d,s)+CNN	U	68.14	6.01	55.85	80.42	66.71	7.57	51.23	82.19	67.22	4.64	57.72	76.72
2BERT(g,d)+CNN	A	86.04	3.49	78.90	93.18	86.92	3.30	80.17	93.68	86.28	1.70	82.81	89.75
2BERT(g,d)+CNN	L	65.90	8.98	47.54	84.26	65.42	10.01	44.94	85.90	65.39	7.81	49.41	81.37
2BERT(g,d)+CNN	P	66.64	7.80	50.69	82.60	70.31	10.44	48.96	91.66	68.03	7.34	53.02	83.05
2BERT(g,d)+CNN	U	68.34	4.75	58.62	78.05	64.54	7.04	50.14	78.94	66.07	4.88	56.08	76.05
2BERT(g,s)+CNN	A	86.14	3.82	78.33	93.96	87.67	3.95	79.60	95.74	86.75	2.05	82.56	90.95
2BERT(g,s)+CNN	L	66.03	9.52	46.56	85.50	67.83	10.70	45.95	89.71	66.64	8.80	48.64	84.64
2BERT(g,s)+CNN	P	65.49	8.19	48.74	82.24	71.90	10.15	51.15	92.65	68.27	7.62	52.68	83.87
2BERT(g,s)+CNN	U	70.51	5.46	59.33	81.68	63.42	7.18	48.74	78.10	66.61	5.37	55.63	77.59
3BERT+Aver	A	85.67	3.36	78.79	92.55	88.59	3.54	81.34	95.83	86.96	1.33	84.24	89.68
3BERT+Aver	L	70.88	8.66	53.16	88.60	58.54	11.65	34.71	82.36	63.59	9.17	44.84	82.35
3BERT+Aver	P	72.31	8.58	54.75	89.86	64.17	9.67	44.38	83.95	67.25	6.40	54.16	80.35
3BERT+Aver	U	67.56	4.23	58.91	76.21	72.51	7.71	56.74	88.28	69.76	4.55	60.46	79.06
3BERT+CNN	A	87.16	3.41	80.18	94.15	87.43	3.29	80.70	94.17	87.23	1.49	84.19	90.27
3BERT+CNN	L	69.59	9.08	51.02	88.16	73.32	13.94	44.81	101.84	71.15	10.31	50.07	92.24
3BERT+CNN	P	67.76	7.32	52.80	82.72	72.41	9.24	53.52	91.30	69.83	6.87	55.79	83.88
3BERT+CNN	U	72.27	4.75	62.55	81.99	67.02	6.06	54.62	79.41	69.25	4.18	60.70	77.81
3BERT3+Attn	A	86.25	3.21	79.67	92.82	87.23	3.67	79.72	94.74	86.55	1.85	82.77	90.33
3BERT3+Attn	L	66.81	8.66	49.09	84.53	67.39	10.60	45.72	89.06	66.78	8.67	49.04	84.52
3BERT3+Attn	P	67.02	7.86	50.94	83.10	68.20	9.35	49.09	87.32	67.39	7.30	52.46	82.32
3BERT3+Attn	U	69.83	4.94	59.72	79.94	67.05	6.80	53.14	80.97	68.37	5.31	57.51	79.24
MV@3(2BERT+CNN)	A	87.20	3.32	80.41	93.98	88.04	3.45	80.99	95.10	87.40	1.14	85.06	89.74
MV@3(2BERT+CNN)	L	69.59	9.38	50.41	88.78	65.05	9.73	45.14	84.96	67.02	8.53	49.57	84.46
MV@3(2BERT+CNN)	P	69.19	7.10	54.67	83.71	71.53	11.02	48.99	94.07	69.97	7.29	55.06	84.87
MV@3(2BERT+CNN)	U	69.97	4.98	59.78	80.16	69.22	7.45	53.99	84.45	69.53	4.89	59.52	79.53
MV@3BERT	A	86.52	3.57	79.22	93.82	88.08	3.91	80.07	96.08	87.16	1.59	83.91	90.41
MV@3BERT	L	66.78	8.86	48.66	84.90	69.46	10.03	48.94	89.98	67.80	8.15	51.12	84.47
MV@3BERT	P	65.18	8.64	47.51	82.86	71.59	11.60	47.87	95.32	67.63	7.58	52.13	83.12
MV@3BERT	U	72.44	6.43	59.29	85.60	64.00	7.50	48.66	79.33	67.76	5.45	56.62	78.90
