# Supplementary material for: Automatic uncovering of patient primary concerns in portal messages using a fusion framework of pretrained language models
Source: J Am Med Inform Assoc. 2024 Jun 27;31(8):1714–24. doi: 10.1093/jamia/ocae144 (PMC11258404; doi:10.1093/jamia/ocae144)
Supplement: ocae144_Supplementary_Data [file ocae144_supplementary_data.zip › ocae144_Supplementary_Data/Calculation_fusion_stat_model.csv]

Model	Acc_mean	Acc_std	Acc_CI_low	Acc_CI_high	Pre_mean	Pre_std	Pre_CI_low	Pre_CI_high	Rec_mean	Rec_std	Rec_CI_low	Rec_CI_high	F1_mean	F1_std	F1_CI_low	F1_CI_high
2BERT(d,s)+CNN	75.12	2.62	69.77	80.48	71.54	3.81	63.75	79.34	70.83	3.32	64.03	77.63	70.85	3.31	64.08	77.62
2BERT(g,d)+CNN	75.26	2.74	69.65	80.87	71.73	3.45	64.67	78.79	71.80	3.80	64.03	79.57	71.44	3.51	64.27	78.62
2BERT(g,s)+CNN	75.83	3.10	69.49	82.18	72.04	4.02	63.82	80.27	72.71	4.13	64.25	81.16	72.07	3.94	64.00	80.14
3BERT+Aver	76.55	2.64	71.15	81.95	74.10	3.91	66.11	82.10	70.95	4.21	62.34	79.56	71.89	3.71	64.30	79.48
3BERT+CNN	77.67	2.74	72.06	83.27	74.20	3.47	67.11	81.29	75.05	4.49	65.87	84.22	74.37	3.70	66.80	81.94
3BERT3+Attn	76.17	3.30	69.42	82.93	72.48	4.16	63.98	80.98	72.47	4.39	63.49	81.45	72.27	4.14	63.81	80.74
MV@3(2BERT+CNN)	77.26	2.74	71.66	82.86	73.99	3.80	66.22	81.76	73.46	3.94	65.40	81.52	73.48	3.59	66.13	80.82
MV@3BERT	76.41	3.14	69.98	82.84	72.73	4.15	64.25	81.21	73.28	4.38	64.32	82.24	72.59	4.03	64.34	80.84
