# Supplementary material for: Automatic uncovering of patient primary concerns in portal messages using a fusion framework of pretrained language models
Source: J Am Med Inform Assoc. 2024 Jun 27;31(8):1714–24. doi: 10.1093/jamia/ocae144 (PMC11258404; doi:10.1093/jamia/ocae144)
Supplement: ocae144_Supplementary_Data [file ocae144_supplementary_data.zip › ocae144_Supplementary_Data/Calculation_trad_stat_label.csv]

Model	Strategy	Label	Pre_mean	Pre_std	Pre_CI_low	Pre_CI_high	Rec_mean	Rec_std	Rec_CI_low	Rec_CI_high	F1_mean	F1_std	F1_CI_low	F1_CI_high
CNN	Balanced Weight	A	77.50	5.84	65.55	89.45	81.27	7.47	65.98	96.55	78.77	2.93	72.77	84.76
CNN	Focal Loss	A	76.47	6.83	62.50	90.43	83.40	8.15	66.73	100.07	79.17	3.28	72.46	85.88
CNN	None	A	77.60	6.21	64.91	90.29	79.53	13.92	51.07	108.00	77.37	7.06	62.93	91.80
CNN	Oversampling	A	77.43	6.92	63.29	91.58	78.27	10.63	56.54	100.00	76.93	4.46	67.82	86.05
CNN	Balanced Weight	L	55.47	15.51	23.74	87.20	45.33	15.96	12.70	77.97	47.63	12.82	21.42	73.85
CNN	Focal Loss	L	58.27	11.18	35.39	81.14	49.10	21.91	4.28	93.92	49.13	12.46	23.64	74.63
CNN	None	L	58.37	14.05	29.63	87.11	44.80	15.71	12.68	76.92	47.13	10.22	26.22	68.04
CNN	Oversampling	L	58.00	12.14	33.18	82.82	55.40	15.96	22.77	88.03	53.83	6.70	40.13	67.54
CNN	Balanced Weight	P	63.27	19.56	23.26	103.27	49.77	20.77	7.30	92.24	51.73	15.35	20.33	83.13
CNN	Focal Loss	P	60.73	12.94	34.27	87.20	48.57	17.24	13.30	83.83	51.80	14.05	23.07	80.53
CNN	None	P	58.33	14.80	28.07	88.59	54.87	19.35	15.29	94.44	53.80	13.23	26.74	80.86
CNN	Oversampling	P	61.30	15.92	28.74	93.86	49.67	21.14	6.42	92.91	50.13	14.86	19.75	80.52
CNN	Balanced Weight	U	56.60	5.16	46.04	67.16	59.37	13.37	32.01	86.72	57.07	7.89	40.94	73.20
CNN	Focal Loss	U	59.40	4.46	50.28	68.52	56.73	12.10	31.99	81.48	57.03	6.16	44.43	69.64
CNN	None	U	58.60	5.24	47.89	69.31	58.27	10.67	36.44	80.09	57.97	6.69	44.29	71.64
CNN	Oversampling	U	58.17	5.83	46.25	70.08	56.77	8.11	40.19	73.34	57.10	5.01	46.85	67.35
RF	Balanced Weight	A	76.53	6.33	63.59	89.48	78.30	9.81	58.24	98.36	76.63	5.47	65.45	87.82
RF	Focal Loss	A	71.50	2.46	66.47	76.53	89.50	1.76	85.91	93.09	79.47	1.76	75.87	83.06
RF	None	A	76.73	6.03	64.40	89.06	79.63	11.14	56.86	102.41	77.13	5.27	66.35	87.91
RF	Oversampling	A	76.13	5.85	64.16	88.10	80.07	10.55	58.48	101.65	77.13	3.63	69.72	84.55
RF	Balanced Weight	L	51.77	9.90	31.52	72.02	55.70	24.07	6.47	104.93	50.37	14.81	20.08	80.66
RF	Focal Loss	L	67.30	9.20	48.48	86.12	35.97	7.85	19.90	52.03	46.57	8.01	30.19	62.94
RF	None	L	58.53	11.55	34.91	82.15	53.47	18.21	16.23	90.71	53.13	8.58	35.58	70.68
RF	Oversampling	L	55.73	11.93	31.34	80.13	51.97	20.27	10.51	93.42	49.87	11.47	26.40	73.33
RF	Balanced Weight	P	59.37	20.10	18.25	100.48	51.83	22.36	6.10	97.57	50.60	12.66	24.72	76.48
RF	Focal Loss	P	72.37	10.19	51.53	93.20	37.57	10.77	15.55	59.59	48.83	11.35	25.61	72.05
RF	None	P	59.63	13.27	32.49	86.78	50.23	19.79	9.76	90.71	50.43	14.00	21.80	79.06
RF	Oversampling	P	58.33	15.49	26.65	90.02	46.40	17.72	10.16	82.64	48.33	12.83	22.10	74.57
RF	Balanced Weight	U	59.53	7.80	43.58	75.48	53.37	12.85	27.08	79.65	54.73	7.56	39.27	70.20
RF	Focal Loss	U	60.23	3.33	53.42	67.04	64.27	3.97	56.14	72.39	62.23	3.11	55.86	68.60
RF	None	U	61.43	7.70	45.69	77.18	58.40	12.03	33.79	83.01	58.77	7.88	42.66	74.88
RF	Oversampling	U	58.97	4.69	49.37	68.57	56.20	9.66	36.43	75.97	57.13	6.47	43.89	70.37
SVM	Balanced Weight	A	77.83	5.54	66.50	89.16	79.80	8.58	62.24	97.36	78.10	3.01	71.94	84.26
SVM	Focal Loss	A	76.20	1.49	73.14	79.26	86.10	1.84	82.33	89.87	80.90	0.96	78.94	82.86
SVM	None	A	75.80	5.62	64.31	87.29	81.03	9.47	61.66	100.41	77.73	4.39	68.75	86.72
SVM	Oversampling	A	78.37	3.84	70.52	86.21	78.60	11.09	55.92	101.28	77.70	5.15	67.16	88.24
SVM	Balanced Weight	L	54.80	12.19	29.86	79.74	51.00	12.37	25.69	76.31	51.23	7.89	35.09	67.38
SVM	Focal Loss	L	64.70	4.43	55.63	73.77	45.90	9.62	26.22	65.58	53.50	7.46	38.24	68.76
SVM	None	L	57.70	11.39	34.40	81.00	50.93	18.84	12.40	89.47	51.33	8.14	34.68	67.99
SVM	Oversampling	L	57.37	14.10	28.54	86.20	55.20	8.38	38.05	72.35	54.97	6.84	40.98	68.96
SVM	Balanced Weight	P	59.00	18.93	20.29	97.71	53.27	25.09	1.95	104.58	51.63	17.85	15.12	88.14
SVM	Focal Loss	P	70.80	8.45	53.53	88.07	44.90	9.69	25.09	64.71	54.40	8.78	36.45	72.35
SVM	None	P	60.73	17.52	24.91	96.56	51.53	16.63	17.53	85.54	52.63	14.69	22.58	82.68
SVM	Oversampling	P	55.43	14.86	25.03	85.83	53.87	16.54	20.04	87.69	51.47	10.25	30.51	72.43
SVM	Balanced Weight	U	58.60	4.14	50.13	67.07	57.43	8.22	40.61	74.25	57.63	4.91	47.59	67.67
SVM	Focal Loss	U	59.00	2.80	53.27	64.73	65.90	5.74	54.15	77.65	62.20	3.69	54.65	69.75
SVM	None	U	59.37	6.62	45.83	72.91	55.57	12.58	29.84	81.30	56.77	9.01	38.33	75.20
SVM	Oversampling	U	58.93	6.89	44.84	73.03	54.50	9.75	34.55	74.45	56.03	6.22	43.31	68.76
