# Supplementary material for: Automatic uncovering of patient primary concerns in portal messages using a fusion framework of pretrained language models
Source: J Am Med Inform Assoc. 2024 Jun 27;31(8):1714–24. doi: 10.1093/jamia/ocae144 (PMC11258404; doi:10.1093/jamia/ocae144)
Supplement: ocae144_Supplementary_Data [file ocae144_supplementary_data.zip › ocae144_Supplementary_Data/Calculation_trad_stat_model.csv]

Model	Strategy	Acc_mean	Acc_std	Acc_CI_low	Acc_CI_high	Pre_mean	Pre_std	Pre_CI_low	Pre_CI_high	Rec_mean	Rec_std	Rec_CI_low	Rec_CI_high	F1_mean	F1_std	F1_CI_low	F1_CI_high
CNN	Balanced Weight	65.67	4.93	55.58	75.75	63.21	7.27	48.34	78.08	58.93	6.92	44.77	73.09	58.80	7.39	43.68	73.92
CNN	Focal Loss	66.30	3.45	59.25	73.35	62.64	3.53	55.43	69.86	59.41	5.94	47.27	71.56	58.68	5.24	47.96	69.39
CNN	None	65.37	5.67	53.77	76.97	63.23	5.56	51.84	74.61	59.37	5.57	47.98	70.76	59.07	6.41	45.95	72.18
CNN	Oversampling	65.07	4.34	56.19	73.94	63.73	5.51	52.45	75.00	60.02	6.70	46.32	73.73	59.50	5.71	47.82	71.18
RF	Balanced Weight	64.40	5.05	54.07	74.73	61.80	6.92	47.65	75.95	59.80	7.97	43.50	76.10	58.08	7.31	43.13	73.04
RF	Focal Loss	67.73	2.23	63.18	72.29	67.85	3.68	60.33	75.37	56.83	3.60	49.46	64.19	59.27	4.16	50.76	67.79
RF	None	65.97	5.25	55.23	76.70	64.08	5.61	52.61	75.55	60.43	6.62	46.89	73.97	59.87	6.20	47.19	72.54
RF	Oversampling	64.60	3.41	57.63	71.57	62.29	4.94	52.20	72.39	58.66	5.34	47.75	69.57	58.12	4.73	48.45	67.79
SVM	Balanced Weight	65.77	3.02	59.58	71.95	62.56	7.38	47.47	77.65	60.38	6.14	47.82	72.93	59.65	5.60	48.20	71.10
SVM	Focal Loss	69.20	1.49	66.14	72.26	67.67	3.02	61.50	73.85	60.70	2.19	56.22	65.18	62.75	2.44	57.75	67.75
SVM	None	65.57	5.36	54.60	76.53	63.40	6.54	50.02	76.78	59.77	5.37	48.78	70.76	59.62	5.69	47.99	71.25
SVM	Oversampling	65.20	5.28	54.40	76.00	62.52	6.49	49.25	75.80	60.54	3.94	52.49	68.60	60.04	4.60	50.64	69.44
